# Supplementary material for: 5,5′-(Disulfanedi­yl)bis­(1-methyl-1H-tetra­zole)
Source: Acta Crystallogr Sect E Struct Rep Online. 2011 Jul 30;67(Pt 8):o2184. doi: 10.1107/S1600536811029862 (PMC3213616; doi:10.1107/S1600536811029862)
Supplement: Supplementary file 2 [file e-67-o2184-Isup2.hkl]

# 
# h,k,l, Fc-squared, Fo-squared, sigma(Fo-squared) and status flag 
# 
data_I
_shelx_title ' 1 in P2(1)/n' 
_shelx_refln_list_code          4 
_shelx_F_calc_maximum       79.77 
_exptl_crystal_F_000       472.00 
_reflns_d_resolution_high  0.8394 
 
loop_ 
 _symmetry_equiv_pos_as_xyz 
 'x, y, z' 
 '-x+1/2, y+1/2, -z+1/2' 
 '-x, -y, -z' 
 'x-1/2, -y-1/2, z-1/2' 
 
_cell_length_a     6.3232 
_cell_length_b     8.1625 
_cell_length_c    18.3623 
_cell_angle_alpha  90.000 
_cell_angle_beta   98.906 
_cell_angle_gamma  90.000 
 
_shelx_F_squared_multiplier     1.000 
 
loop_ 
 _refln_index_h 
 _refln_index_k 
 _refln_index_l 
 _refln_F_squared_calc 
 _refln_F_squared_meas 
 _refln_F_squared_sigma 
 _refln_observed_status 
   2   0   0     5314.35     5230.93    132.52 o 
   4   0   0      362.45      408.59     10.71 o 
   6   0   0      397.09      361.95      5.36 o 
   1   1   0     1569.13     1544.76     78.79 o 
   2   1   0     3518.48     3710.42     66.64 o 
   3   1   0      594.14      587.80     14.64 o 
   4   1   0     1007.88     1148.26     15.96 o 
   5   1   0        7.99        5.77      0.32 o 
   6   1   0      186.79      178.25      2.22 o 
   7   1   0       86.32       89.13      1.40 o 
   1   2   0      177.41      192.66      3.74 o 
   2   2   0     2032.62     1942.90     86.55 o 
   3   2   0      123.62      120.25      3.57 o 
   4   2   0     1554.42     1494.67     24.85 o 
   5   2   0        0.53       -0.05      0.30 o 
   6   2   0        2.38        4.13      0.91 o 
   7   2   0        3.75        4.40      0.49 o 
   1   3   0     1007.68     1016.64     22.82 o 
   2   3   0       62.13       54.52      0.84 o 
   3   3   0      131.85      117.47      2.55 o 
   4   3   0      257.10      236.13      4.33 o 
   5   3   0      416.42      446.36      6.53 o 
   6   3   0      426.73      441.62      6.91 o 
   7   3   0       60.56       72.04      1.68 o 
   0   4   0        0.53        0.73      0.13 o 
   1   4   0      185.37      189.55      2.32 o 
   2   4   0      374.54      455.10      5.41 o 
   3   4   0      100.23       91.17      1.52 o 
   4   4   0       71.25       77.35      2.14 o 
   5   4   0       93.86       95.86      2.35 o 
   6   4   0        5.78        6.96      0.62 o 
   1   5   0      121.53      104.85      1.04 o 
   2   5   0      404.48      380.15      3.81 o 
   3   5   0      152.25      127.06      2.54 o 
   4   5   0        3.22        3.83      0.62 o 
   5   5   0       41.42       46.09      1.18 o 
   6   5   0       12.91       10.88      1.17 o 
   0   6   0        0.60        0.41      0.16 o 
   1   6   0     1445.86     1433.76     11.73 o 
   2   6   0        8.79        6.47      0.31 o 
   3   6   0      122.68      118.15      1.96 o 
   4   6   0       43.81       41.74      2.25 o 
   5   6   0       58.13       57.00      1.36 o 
   1   7   0       79.37       82.87      1.38 o 
   2   7   0        2.64        1.75      0.21 o 
   3   7   0      148.38      146.28      2.33 o 
   4   7   0      120.86      115.39      2.08 o 
   5   7   0        0.00       -0.41      0.41 o 
   0   8   0      307.97      314.24      3.56 o 
   1   8   0       10.00        9.62      0.40 o 
   2   8   0       61.71       57.91      0.74 o 
   3   8   0      179.32      184.24      2.19 o 
   4   8   0       31.60       28.18      1.16 o 
   1   9   0        0.67       -0.31      0.21 o 
   2   9   0       10.51        9.78      0.42 o 
  -7   0   1      179.23      167.30      3.39 o 
  -5   0   1       78.16       79.79      1.76 o 
  -3   0   1      536.49      413.79     10.71 o 
   3   0   1      474.47      287.18      7.53 o 
   5   0   1     1002.33     1054.47     14.64 o 
   7   0   1       12.19       13.02      2.08 o 
  -7   1   1       57.48       55.36      1.07 o 
  -6   1   1        0.46       -0.44      0.34 o 
  -5   1   1      367.72      366.73      4.11 o 
  -4   1   1      599.98      637.78     13.34 o 
  -3   1   1      135.24      152.77      2.96 o 
  -2   1   1     2709.17     2845.41     72.78 o 
  -1   1   1     2437.78     2544.30     39.32 o 
   0   1   1       78.79       81.84      1.65 o 
   2   1   1       12.52       12.99      0.65 o 
   3   1   1     1776.07     1809.61     32.46 o 
   4   1   1        0.23        0.13      0.26 o 
   5   1   1      110.43      119.14      1.60 o 
   6   1   1       46.44       41.96      1.02 o 
   7   1   1      162.29      171.42      2.22 o 
  -7   2   1      356.49      361.95      5.51 o 
  -6   2   1       71.94       67.88      1.15 o 
  -5   2   1      290.98      279.02      4.00 o 
  -4   2   1       60.34       62.84      1.48 o 
  -3   2   1     1184.76     1348.69     34.28 o 
  -2   2   1        7.64        4.97      0.55 o 
  -1   2   1      943.77     1033.03     23.37 o 
   0   2   1     4249.44     4049.76     53.36 o 
   1   2   1      164.58      137.47      2.18 o 
   2   2   1     1749.64     1987.24     42.88 o 
   3   2   1      137.67      148.36      4.29 o 
   4   2   1       82.01       84.19      1.81 o 
   5   2   1      166.76      167.98      2.28 o 
   6   2   1       49.54       44.14      1.07 o 
   7   2   1      312.43      344.29      4.62 o 
  -7   3   1       52.23       57.15      1.58 o 
  -6   3   1      327.15      313.25      4.81 o 
  -5   3   1     1061.74     1071.12     15.15 o 
  -4   3   1      328.04      299.54      5.36 o 
  -3   3   1      627.36      646.63     12.28 o 
  -2   3   1      326.44      341.65     10.74 o 
  -1   3   1       29.80       38.44      1.17 o 
   0   3   1      713.59      659.32      8.76 o 
   1   3   1      344.76      392.95      5.54 o 
   2   3   1        8.28        2.42      0.23 o 
   3   3   1     1268.01     1241.42     23.25 o 
   4   3   1      112.93      113.80      2.35 o 
   5   3   1      226.48      231.69      3.61 o 
   6   3   1       15.01       15.55      1.11 o 
   7   3   1      204.79      221.43      3.66 o 
  -6   4   1      420.97      445.74      6.62 o 
  -5   4   1        2.71        1.47      0.40 o 
  -4   4   1       54.35       60.61      1.43 o 
  -3   4   1      977.58     1014.86     17.55 o 
  -2   4   1      900.38      922.83      9.62 o 
  -1   4   1       10.91       16.19      0.36 o 
   0   4   1      652.95      654.17      5.86 o 
   1   4   1      575.43      574.30      6.67 o 
   2   4   1       11.33       18.45      0.50 o 
   3   4   1      113.42      121.68      1.94 o 
   4   4   1       40.74       42.69      1.05 o 
   5   4   1        2.19        2.12      0.40 o 
   6   4   1      700.22      680.11      9.79 o 
  -6   5   1        0.32        0.35      0.42 o 
  -5   5   1       16.74       17.18      0.81 o 
  -4   5   1       83.27       83.91      1.60 o 
  -3   5   1      760.89      738.16     69.90 o 
  -2   5   1        5.92        4.74      0.21 o 
  -1   5   1     1028.93     1169.35     10.04 o 
   0   5   1      688.83      648.13      5.85 o 
   1   5   1      457.04      504.39      4.73 o 
   2   5   1      378.02      359.50      3.62 o 
   3   5   1      132.91      128.25      3.67 o 
   4   5   1       35.89       36.83      1.00 o 
   5   5   1        4.16        4.29      0.62 o 
   6   5   1        0.26        0.28      0.42 o 
  -5   6   1      141.71      130.61      2.32 o 
  -4   6   1        0.01        0.08      0.62 o 
  -3   6   1       70.76       71.20      1.40 o 
  -2   6   1       15.81       13.01      0.85 o 
  -1   6   1        2.34        1.07      0.19 o 
   0   6   1       94.38       84.91      0.86 o 
   1   6   1       39.07       41.28      0.56 o 
   2   6   1     1025.83      983.25      7.88 o 
   3   6   1       15.31       16.96      1.74 o 
   4   6   1      973.00      924.63     13.03 o 
   5   6   1        2.76        2.96      0.45 o 
  -5   7   1       39.60       37.42      1.14 o 
  -4   7   1       11.02        9.56      0.68 o 
  -3   7   1       81.55       74.37      2.08 o 
  -2   7   1      168.77      155.66      1.35 o 
  -1   7   1      156.97      153.86      1.76 o 
   0   7   1      395.46      365.85      2.88 o 
   1   7   1      508.60      516.94      3.98 o 
   2   7   1      101.88      108.72      1.06 o 
   3   7   1        0.03       -0.04      0.24 o 
   4   7   1       10.95       10.67      0.77 o 
   5   7   1        9.62        8.32      1.10 o 
  -4   8   1       11.08       10.11      0.66 o 
  -3   8   1      116.74      117.24      1.52 o 
  -2   8   1       22.74       21.10      0.46 o 
  -1   8   1       16.69       15.46      0.72 o 
   0   8   1        2.31        1.49      0.16 o 
   1   8   1      373.81      397.57      3.43 o 
   2   8   1        0.34       -0.14      0.34 o 
   3   8   1      143.51      147.20      1.81 o 
   4   8   1        7.21        3.55      0.44 o 
  -2   9   1      108.86      112.02      1.38 o 
  -1   9   1        0.27       -0.31      0.21 o 
   0   9   1       97.23       97.65      1.00 o 
   1   9   1       53.19       48.81      0.68 o 
   2   9   1       10.19        9.23      0.38 o 
  -6   0   2       54.21       50.47      2.01 o 
  -4   0   2      215.47      216.60      5.91 o 
  -2   0   2     1700.59     1820.19     46.29 o 
   2   0   2      922.69      931.00     23.57 o 
   4   0   2     2356.73     2404.48     60.97 o 
   6   0   2        0.46        0.58      0.32 o 
  -7   1   2       15.81       16.43      1.18 o 
  -6   1   2       66.02       57.38      1.53 o 
  -5   1   2      257.63      262.85      3.03 o 
  -4   1   2      166.26      215.53      3.92 o 
  -3   1   2       52.18       45.38      1.03 o 
  -2   1   2     1224.42     1311.94     33.37 o 
  -1   1   2      237.50      245.08      2.99 o 
   0   1   2      782.29      834.88     23.96 o 
   3   1   2     3633.33     3622.34     92.91 o 
   4   1   2       25.97       25.21      0.84 o 
   5   1   2      515.03      492.01      5.40 o 
   6   1   2        0.73        0.43      0.25 o 
   7   1   2       24.74       22.83      0.78 o 
  -7   2   2       20.38       21.59      1.37 o 
  -6   2   2      678.45      700.98      8.44 o 
  -5   2   2       49.57       54.67      1.27 o 
  -4   2   2     1778.08     1865.64     30.91 o 
  -3   2   2        2.76        1.36      0.45 o 
  -1   2   2      929.92      539.62     13.83 o 
   0   2   2      131.91      134.79      1.86 o 
   2   2   2      147.68      161.28     16.39 o 
   3   2   2       99.12      136.61      4.03 o 
   4   2   2      256.83      267.70      4.77 o 
   5   2   2      342.72      342.09      4.25 o 
   6   2   2      169.61      171.51      2.50 o 
   7   2   2        4.38        7.40      0.54 o 
  -7   3   2       79.06       82.90      1.79 o 
  -6   3   2       46.73       45.10      2.70 o 
  -5   3   2       42.16       39.61      1.13 o 
  -4   3   2        8.29        5.84      0.78 o 
  -3   3   2     2319.30     2361.87     44.33 o 
  -2   3   2     1537.11     1595.45     20.93 o 
  -1   3   2     2424.26     2665.65     35.45 o 
   0   3   2      377.69      416.28      5.58 o 
   1   3   2     1042.35     1013.85     17.09 o 
   2   3   2        3.85        8.80      0.48 o 
   3   3   2       60.92       73.79      1.34 o 
   4   3   2      609.91      626.46     40.87 o 
   5   3   2       11.11        8.92      0.61 o 
   6   3   2        3.16        1.60      0.44 o 
  -6   4   2        9.47        9.94      1.43 o 
  -5   4   2      827.02      807.81     11.45 o 
  -4   4   2        3.47        4.00      0.53 o 
  -3   4   2      706.72      681.78     11.86 o 
  -2   4   2      188.58      155.48      1.92 o 
  -1   4   2       49.26       37.99      0.63 o 
   0   4   2      374.94      372.35      3.40 o 
   1   4   2      651.81      725.83      8.39 o 
   2   4   2        0.02        0.26      0.12 o 
   3   4   2      114.21      105.83      1.99 o 
   4   4   2      102.70       87.05      2.13 o 
   5   4   2        9.61       10.36      0.72 o 
   6   4   2        0.99        2.23      0.85 o 
  -6   5   2       18.27       14.37      0.90 o 
  -5   5   2       57.78       58.10      1.34 o 
  -4   5   2      120.50      117.93      2.16 o 
  -3   5   2      429.29      218.29      6.30 o 
  -2   5   2      283.71      242.08      2.49 o 
  -1   5   2       82.87       92.70      1.28 o 
   0   5   2     1539.80     1342.26     11.94 o 
   1   5   2     1220.05     1289.45     11.03 o 
   2   5   2      600.75      565.36      5.23 o 
   3   5   2       29.84       24.98      1.04 o 
   4   5   2       39.53       36.96      0.98 o 
   5   5   2       69.08       77.81      1.60 o 
   6   5   2       62.38       60.95      1.49 o 
  -5   6   2        0.45       -0.24      0.83 o 
  -4   6   2      107.79      118.67      2.09 o 
  -3   6   2        2.96        3.89      0.29 o 
  -2   6   2        0.32       -0.27      0.18 o 
  -1   6   2      297.48      300.46      2.48 o 
   0   6   2      122.99      139.40      1.23 o 
   1   6   2       11.73        7.36      0.30 o 
   2   6   2        0.55       -0.29      0.19 o 
   3   6   2      906.66      926.74     11.62 o 
   4   6   2       18.40       22.87      1.17 o 
   5   6   2      151.46      156.33      2.69 o 
  -5   7   2      110.54      117.43      2.20 o 
  -4   7   2       42.27       41.08      1.09 o 
  -3   7   2        3.06        2.57      0.32 o 
  -2   7   2       29.09       20.48      0.50 o 
  -1   7   2        6.41        2.54      0.21 o 
   0   7   2      532.96      519.94      4.01 o 
   1   7   2      770.20      843.76      6.04 o 
   2   7   2      565.70      564.06      4.64 o 
   3   7   2      310.60      317.95      3.84 o 
   4   7   2      133.16      124.95      2.21 o 
   5   7   2       24.43       25.95      1.02 o 
  -4   8   2       31.62       27.82      0.88 o 
  -3   8   2      163.80      176.08      2.11 o 
  -2   8   2       90.50       83.38      0.97 o 
  -1   8   2        6.59        4.99      0.21 o 
   0   8   2        2.01        2.15      0.17 o 
   1   8   2       10.32        8.99      0.33 o 
   2   8   2       28.35       26.72      0.52 o 
   3   8   2       84.90       81.03      1.38 o 
   4   8   2       78.44       73.36      1.40 o 
  -2   9   2       77.35       81.43      1.10 o 
  -1   9   2      357.09      379.69      3.32 o 
   0   9   2       11.44        8.90      0.31 o 
   1   9   2        4.84        2.98      0.24 o 
   2   9   2       32.76       29.21      0.68 o 
  -7   0   3      235.81      238.47      4.52 o 
  -5   0   3       15.73       15.53      0.78 o 
  -3   0   3      594.60      617.66     15.78 o 
  -1   0   3       17.57       11.62      0.45 o 
   3   0   3     2382.44     2542.39     64.67 o 
   5   0   3      194.12      187.46      2.92 o 
   7   0   3      203.36      203.30      3.94 o 
  -7   1   3       56.72       54.42      1.16 o 
  -6   1   3      140.22      137.07      2.27 o 
  -5   1   3     1875.82     1943.98     22.74 o 
  -4   1   3      206.90      209.02     11.23 o 
  -3   1   3       16.49       20.72      0.59 o 
  -2   1   3      251.02      275.69      5.23 o 
  -1   1   3     3372.27     3303.25     51.58 o 
   0   1   3      636.21      677.86     12.68 o 
   2   1   3     1464.73     1069.24     27.14 o 
   3   1   3      919.97      815.82     20.97 o 
   4   1   3     1142.41     1204.04     20.07 o 
   5   1   3      851.93      804.74      8.64 o 
   6   1   3      131.83      144.99      1.88 o 
   7   1   3        0.01        0.19      0.30 o 
  -7   2   3        0.92        1.06      0.74 o 
  -6   2   3      443.31      430.74      5.36 o 
  -5   2   3      626.59      612.11      7.36 o 
  -4   2   3       58.55       51.12      1.26 o 
  -3   2   3      116.81       64.54      2.14 o 
  -2   2   3      698.41      759.21     11.77 o 
  -1   2   3     2432.27     2357.41     65.32 o 
   1   2   3     1998.18     2255.84     42.64 o 
   3   2   3       86.01       90.31      2.86 o 
   4   2   3       94.14      103.48      2.14 o 
   5   2   3       68.25       72.17      1.45 o 
   6   2   3        3.17        1.19      0.61 o 
   7   2   3       31.92       29.44      0.98 o 
  -7   3   3        5.22        3.65      0.63 o 
  -6   3   3      122.97      129.09      2.33 o 
  -5   3   3      278.55      287.73      4.38 o 
  -4   3   3      100.88      102.65      3.44 o 
  -3   3   3       12.86        4.97      0.47 o 
  -2   3   3        6.64        2.40      0.14 o 
  -1   3   3       23.19       25.06      0.43 o 
   0   3   3       67.14      105.60      1.55 o 
   1   3   3      437.52      454.15      5.37 o 
   2   3   3       11.47        6.30      0.46 o 
   3   3   3      819.65      832.75     13.26 o 
   4   3   3      565.84      619.22      8.78 o 
   5   3   3        1.90        0.94      0.29 o 
   6   3   3        0.01       -0.36      0.41 o 
  -6   4   3       12.70       13.83      1.33 o 
  -5   4   3       11.73        9.86      0.66 o 
  -4   4   3      898.69      925.55     16.34 o 
  -3   4   3      221.37      241.27      4.48 o 
  -2   4   3     2880.02     2995.75     34.34 o 
  -1   4   3      525.06      598.50      6.96 o 
   0   4   3        0.35        0.71      0.20 o 
   1   4   3        6.58        4.70      0.33 o 
   2   4   3      142.03      157.85      2.00 o 
   3   4   3       52.31       51.63      1.15 o 
   4   4   3      178.27      179.32      2.87 o 
   5   4   3       73.33       58.12      1.33 o 
   6   4   3       78.51       79.45      1.73 o 
  -6   5   3      274.86      275.79      4.36 o 
  -5   5   3       88.66       80.22      1.81 o 
  -4   5   3      384.28      377.58      5.56 o 
  -3   5   3       38.80       35.20      3.86 o 
  -2   5   3       24.83       22.42      0.91 o 
  -1   5   3       31.06       54.07      1.00 o 
   0   5   3        5.25        5.57      0.23 o 
   1   5   3        0.43       -0.25      0.27 o 
   2   5   3        6.71        8.56      0.36 o 
   3   5   3       72.76       66.39      1.25 o 
   4   5   3      474.06      471.01      6.84 o 
   5   5   3      166.01      169.78      2.86 o 
   6   5   3       44.96       46.94      1.32 o 
  -5   6   3       22.03       18.87      1.52 o 
  -4   6   3        4.18        4.05      0.52 o 
  -3   6   3        1.21        0.48      0.35 o 
  -2   6   3      159.70      184.84      1.72 o 
  -1   6   3      291.64      288.37      2.39 o 
   0   6   3      313.91      305.15      2.50 o 
   1   6   3       26.71       22.60      0.42 o 
   2   6   3     1040.08     1079.06      9.89 o 
   3   6   3       38.53       32.19      0.86 o 
   4   6   3        3.38        3.13      0.58 o 
   5   6   3        4.80        3.60      0.49 o 
  -5   7   3        1.23        0.62      0.41 o 
  -4   7   3       81.16       74.95      1.53 o 
  -3   7   3        0.56        0.68      0.35 o 
  -2   7   3      306.13      319.16      2.74 o 
  -1   7   3        0.77        0.40      0.30 o 
   0   7   3        5.32        6.92      0.45 o 
   1   7   3      114.24      120.16      1.08 o 
   2   7   3       77.84       78.52      0.88 o 
   3   7   3       67.79       65.34      1.23 o 
   4   7   3      100.62      101.28      1.89 o 
  -4   8   3      165.59      164.41      2.47 o 
  -3   8   3       59.85       64.55      0.99 o 
  -2   8   3      457.28      463.44      4.16 o 
  -1   8   3       54.48       56.43      0.76 o 
   0   8   3       26.06       21.10      0.38 o 
   1   8   3      283.54      276.50      2.34 o 
   2   8   3       12.78       11.86      0.44 o 
   3   8   3       74.08       67.32      1.11 o 
  -2   9   3       52.77       52.29      0.79 o 
  -1   9   3       22.87       21.80      0.49 o 
   0   9   3       21.68       18.96      0.53 o 
   1   9   3        0.52       -0.36      0.24 o 
   2   9   3       30.03       28.06      0.66 o 
  -6   0   4        0.09       -0.84      0.58 o 
  -4   0   4     2307.87     2259.69     57.14 o 
  -2   0   4      983.43     1047.87     26.69 o 
   4   0   4      706.01      622.31     10.53 o 
   6   0   4      105.11      100.78      2.20 o 
  -7   1   4      148.42      151.39      2.21 o 
  -6   1   4       24.99       24.96      1.05 o 
  -5   1   4       22.25       16.43      0.74 o 
  -4   1   4       17.60       15.65      0.54 o 
  -3   1   4       50.27       35.94      0.87 o 
  -2   1   4      331.39      317.31      6.03 o 
  -1   1   4      562.53      620.28     11.59 o 
   0   1   4     4773.59     4778.12    131.35 o 
   1   1   4      354.51      204.20      5.39 o 
   2   1   4      934.35      861.86     22.01 o 
   3   1   4       69.02       73.63      2.47 o 
   4   1   4        8.78        4.80      0.38 o 
   5   1   4      155.50      159.04      1.96 o 
   6   1   4      213.40      224.77      2.70 o 
   7   1   4       47.65       52.99      1.34 o 
  -7   2   4       47.26       48.34      1.08 o 
  -6   2   4        0.13       -0.04      0.61 o 
  -5   2   4       60.92       69.52      2.52 o 
  -4   2   4      928.03      942.62     15.84 o 
  -3   2   4       55.24       70.29      1.55 o 
  -2   2   4      893.77     1064.06     20.13 o 
  -1   2   4       32.46       35.17      0.89 o 
   1   2   4      402.13      322.59     46.49 o 
   3   2   4      390.64      353.66      9.48 o 
   4   2   4        9.76       10.43      0.65 o 
   5   2   4      327.00      337.20      4.86 o 
   6   2   4      167.01      161.21      2.40 o 
  -7   3   4        6.51        4.76      0.66 o 
  -6   3   4       28.64       27.43      1.52 o 
  -5   3   4      586.12      574.12      6.94 o 
  -4   3   4      911.54      940.54     15.88 o 
  -3   3   4     2721.93     2736.10     42.45 o 
  -2   3   4     2151.26     2203.60     45.17 o 
  -1   3   4     1769.00     1905.60     21.98 o 
   0   3   4       71.46       99.09      1.29 o 
   1   3   4      176.15      210.06      6.88 o 
   2   3   4      683.95      690.75     13.10 o 
   3   3   4      204.64      178.90      5.52 o 
   4   3   4       92.77       91.85      1.65 o 
   5   3   4      353.67      337.71      4.42 o 
   6   3   4       51.85       50.96      1.17 o 
  -6   4   4        8.99        8.01      0.58 o 
  -5   4   4      271.48      261.78      4.05 o 
  -4   4   4      324.68      324.20      7.39 o 
  -3   4   4        1.80        4.94      0.58 o 
  -2   4   4       44.31       52.40      1.69 o 
  -1   4   4     1835.54     1778.52     20.47 o 
   0   4   4      946.00     1027.69      9.79 o 
   1   4   4      126.71      100.04      1.20 o 
   2   4   4      969.04      876.17      9.46 o 
   4   4   4      904.35      839.47     14.05 o 
   5   4   4       17.53       21.96      0.75 o 
   6   4   4        0.00       -0.31      0.41 o 
  -6   5   4      176.75      179.25      3.07 o 
  -5   5   4        7.13        6.50      0.55 o 
  -4   5   4      445.34      444.71      6.47 o 
  -3   5   4      494.95      511.21      7.36 o 
  -2   5   4      510.03      556.11      6.75 o 
  -1   5   4      477.74      490.50      5.64 o 
   0   5   4      729.12      814.21      6.64 o 
   1   5   4     1103.01     1150.86     10.39 o 
   2   5   4       92.51      116.91      1.64 o 
   3   5   4        8.89        6.04      0.34 o 
   4   5   4       54.70       51.60      1.24 o 
   5   5   4      399.08      397.98      5.96 o 
   6   5   4       37.38       44.95      1.33 o 
  -5   6   4       67.52       64.29      2.40 o 
  -4   6   4        0.46        0.24      0.39 o 
  -3   6   4        5.79        5.35      0.29 o 
  -2   6   4      179.61      177.29      1.57 o 
  -1   6   4       57.49       53.37      0.93 o 
   0   6   4      129.79      142.96      1.26 o 
   1   6   4      921.11      939.02      7.42 o 
   2   6   4       29.03       35.82      0.88 o 
   3   6   4      524.11      528.74      6.77 o 
   4   6   4       59.12       56.97      1.32 o 
   5   6   4      103.85      101.99      1.98 o 
  -5   7   4       11.60       13.71      0.87 o 
  -4   7   4       14.50       12.29      0.88 o 
  -3   7   4       13.81       11.84      0.74 o 
  -2   7   4       33.90       25.51      0.86 o 
  -1   7   4        8.03        4.07      0.20 o 
   0   7   4       58.67       56.58      0.97 o 
   1   7   4      511.72      513.82      3.97 o 
   2   7   4       34.78       33.87      0.54 o 
   3   7   4       33.90       31.42      0.87 o 
   4   7   4        9.08        8.39      0.63 o 
  -4   8   4       14.67       15.57      0.77 o 
  -3   8   4       90.18       82.62      1.17 o 
  -2   8   4       16.43       14.80      0.44 o 
  -1   8   4      269.36      270.76      2.19 o 
   0   8   4       13.80       11.09      0.32 o 
   1   8   4        4.00        3.60      0.38 o 
   2   8   4      272.64      287.15      3.33 o 
   3   8   4       29.87       25.43      0.81 o 
  -2   9   4        0.73        0.76      0.24 o 
  -1   9   4       36.82       34.18      0.58 o 
   0   9   4        3.25        1.38      0.20 o 
   1   9   4       19.48       18.58      0.62 o 
   2   9   4        0.98       -0.44      0.31 o 
  -7   0   5      556.92      561.67      9.71 o 
  -5   0   5      646.38      555.04      9.50 o 
  -3   0   5      140.81      132.06      3.64 o 
  -1   0   5     5641.79     5684.81    130.34 o 
   5   0   5     1433.77     1399.43     23.02 o 
  -7   1   5        4.66        7.78      0.53 o 
  -6   1   5        1.17        1.80      0.63 o 
  -5   1   5      412.35      419.81      5.86 o 
  -4   1   5      637.31      702.52     12.76 o 
  -3   1   5      138.60      174.50      3.33 o 
  -2   1   5      855.23      993.75     13.38 o 
  -1   1   5     3145.94     3311.44     51.35 o 
   0   1   5      119.10      138.88      4.03 o 
   1   1   5       94.94       98.30      2.79 o 
   2   1   5      571.98      532.99     13.76 o 
   3   1   5     3613.42     3905.49    100.51 o 
   4   1   5      474.23      490.88      8.43 o 
   5   1   5      236.38      251.23      2.92 o 
   6   1   5       20.78       21.80      1.22 o 
  -7   2   5       21.59       22.77      0.93 o 
  -6   2   5      119.67      120.15      1.83 o 
  -5   2   5      287.03      298.48      3.78 o 
  -4   2   5      386.19      404.60      7.05 o 
  -3   2   5     2625.08     2932.95     55.09 o 
  -2   2   5      299.33      311.22      3.41 o 
  -1   2   5      346.27      284.81      5.69 o 
   0   2   5      649.86      742.01      9.82 o 
   1   2   5      144.96      162.98      3.44 o 
   3   2   5      390.24      449.76      7.68 o 
   4   2   5      111.96      132.56      2.60 o 
   5   2   5        2.55        2.67      0.32 o 
   6   2   5      407.14      405.94      5.29 o 
  -7   3   5        0.11       -0.61      0.41 o 
  -6   3   5       32.29       25.80      1.11 o 
  -5   3   5      107.17      103.15      1.59 o 
  -4   3   5       37.81       51.42      1.36 o 
  -3   3   5      301.14      319.14      5.17 o 
  -2   3   5     1309.07     1367.48     15.69 o 
  -1   3   5     3909.68     4049.76     46.71 o 
   0   3   5     3617.61     3663.71     43.07 o 
   1   3   5     2335.44     2232.56     36.24 o 
   2   3   5       48.87       79.14      1.86 o 
   4   3   5        2.46        6.64      0.76 o 
   5   3   5       38.92       39.44      0.93 o 
   6   3   5        0.08       -0.02      0.33 o 
  -6   4   5       52.20       51.16      1.64 o 
  -5   4   5       54.10       51.63      1.47 o 
  -4   4   5     1747.87     1728.54     23.87 o 
  -3   4   5      562.71      528.87      9.36 o 
  -2   4   5        7.33        1.25      0.20 o 
  -1   4   5       23.28       12.55      0.57 o 
   0   4   5        4.50        4.38      0.22 o 
   1   4   5      910.51     1075.85     11.45 o 
   2   4   5       81.63       68.42      0.87 o 
   3   4   5      132.38      130.71     19.87 o 
   4   4   5       82.26       74.59      1.49 o 
   5   4   5        9.33       11.71      0.58 o 
   6   4   5       31.28       26.44      0.92 o 
  -6   5   5       54.45       49.93      1.35 o 
  -5   5   5      401.46      385.43      5.76 o 
  -4   5   5        9.33        7.07      0.47 o 
  -3   5   5      969.86      946.29     17.77 o 
  -2   5   5      358.48      375.19      4.13 o 
  -1   5   5      203.00      192.52      1.80 o 
   0   5   5        1.77       -0.01      0.09 o 
   1   5   5      189.76      190.29      1.91 o 
   2   5   5      202.18      187.14      1.97 o 
   3   5   5      385.00      353.43      4.14 o 
   4   5   5       13.33       12.76      0.76 o 
   5   5   5        7.43        5.08      0.52 o 
  -5   6   5       10.06        9.22      0.87 o 
  -4   6   5       27.30       25.05      1.27 o 
  -3   6   5       28.59       25.28      0.46 o 
  -2   6   5       72.18       61.81      0.72 o 
  -1   6   5        0.21        0.08      0.14 o 
   0   6   5       24.76       24.25      0.35 o 
   1   6   5       32.13       26.52      0.43 o 
   2   6   5        4.63        4.67      0.21 o 
   3   6   5       13.72       10.38      0.65 o 
   4   6   5      129.46      128.03      2.25 o 
   5   6   5        5.85       10.58      1.20 o 
  -5   7   5        4.07        3.35      0.49 o 
  -4   7   5       20.70       23.21      1.92 o 
  -3   7   5       55.58       53.20      0.75 o 
  -2   7   5        0.80        0.35      0.19 o 
  -1   7   5      117.53      118.48      1.05 o 
   0   7   5      105.16      109.18      0.99 o 
   1   7   5       31.61       27.75      0.68 o 
   2   7   5      170.39      187.78      2.07 o 
   3   7   5       61.13       64.15      1.20 o 
   4   7   5        0.24        0.63      0.38 o 
  -4   8   5       73.83       73.12      1.40 o 
  -3   8   5       45.40       42.42      0.85 o 
  -2   8   5       34.73       32.87      0.57 o 
  -1   8   5        1.29        0.08      0.19 o 
   0   8   5        6.96        6.05      0.21 o 
   1   8   5       29.93       26.42      0.47 o 
   2   8   5       73.78       71.32      1.06 o 
   3   8   5       72.23       77.79      1.40 o 
  -2   9   5       62.86       64.15      0.84 o 
  -1   9   5      101.83      103.79      1.06 o 
   0   9   5       71.25       76.87      0.86 o 
   1   9   5      135.79      131.55      1.42 o 
  -6   0   6     2351.69     2422.85     39.66 o 
  -4   0   6     1203.55     1143.40     19.04 o 
  -2   0   6      385.63      475.48     11.82 o 
   4   0   6      158.44      143.86      2.70 o 
   6   0   6      328.82      360.50      6.39 o 
  -7   1   6       75.74       74.66      1.56 o 
  -6   1   6      167.39      162.75      2.31 o 
  -5   1   6       14.26       13.44      1.07 o 
  -4   1   6       88.51       82.41      1.76 o 
  -3   1   6      267.39      289.01      5.39 o 
  -2   1   6     2960.81     3063.68     32.91 o 
  -1   1   6        9.40        9.28      0.52 o 
   0   1   6     2232.48     2551.28     70.90 o 
   2   1   6       78.35       98.89      2.99 o 
   3   1   6     1657.61     1592.88     40.52 o 
   4   1   6     1204.21     1194.74     19.95 o 
   5   1   6      211.60      203.69      2.44 o 
   6   1   6      147.10      153.57      2.18 o 
  -7   2   6       33.68       33.71      0.95 o 
  -6   2   6       52.66       52.30      1.07 o 
  -5   2   6       54.49       48.79      0.96 o 
  -4   2   6      111.10      141.55      2.77 o 
  -3   2   6      502.25      460.66      7.28 o 
  -2   2   6     3323.87     3280.81     35.34 o 
  -1   2   6        2.65        4.06      0.21 o 
   0   2   6     4690.52     4942.50     74.18 o 
   1   2   6       48.56       74.15      2.01 o 
   2   2   6      211.08      146.93      4.22 o 
   3   2   6      215.12      228.27      4.10 o 
   4   2   6      127.00      122.19      1.80 o 
   5   2   6      303.76      279.65      3.73 o 
   6   2   6      220.44      222.46      3.13 o 
  -7   3   6       23.97       19.76      1.23 o 
  -6   3   6       63.60       66.30      1.48 o 
  -5   3   6       33.75       41.38      1.76 o 
  -4   3   6       69.79       63.99      1.76 o 
  -3   3   6      335.02      390.88      5.16 o 
  -2   3   6      146.09      126.67      1.59 o 
  -1   3   6      730.09      750.09      9.73 o 
   0   3   6     1194.68     1332.18     15.61 o 
   1   3   6      125.15       81.45      1.11 o 
   2   3   6      696.01      723.17     10.43 o 
   4   3   6        4.40        6.22      0.83 o 
   5   3   6       12.16        8.08      0.45 o 
   6   3   6       10.62       10.38      0.63 o 
  -6   4   6        0.03       -0.58      0.39 o 
  -5   4   6      315.52      307.30      4.67 o 
  -4   4   6       72.23       60.56      1.30 o 
  -3   4   6      158.83      161.58      4.09 o 
  -2   4   6       46.00       67.89      1.05 o 
  -1   4   6     2519.57     2565.62     23.34 o 
   0   4   6      874.20      956.95      8.65 o 
   1   4   6     3014.74     3087.24     30.74 o 
   2   4   6      492.01      546.55      5.74 o 
   3   4   6      207.54      188.94      3.54 o 
   4   4   6      153.92      160.41      2.29 o 
   5   4   6        9.18        6.27      0.62 o 
   6   4   6      130.39      130.18      2.11 o 
  -6   5   6        1.68        1.24      0.47 o 
  -5   5   6       30.53       27.04      1.54 o 
  -4   5   6        6.65        7.49      0.48 o 
  -3   5   6      520.92      514.37      5.33 o 
  -2   5   6       31.67       36.32      0.63 o 
  -1   5   6        1.73        1.97      0.26 o 
   0   5   6        0.16        0.44      0.12 o 
   1   5   6      654.56      619.01      5.80 o 
   2   5   6      312.72      332.29      3.17 o 
   3   5   6      179.40      168.46      2.14 o 
   4   5   6      125.22      129.08      1.96 o 
   5   5   6       77.58       70.45      1.37 o 
  -5   6   6       91.07       91.27      2.99 o 
  -4   6   6       55.98       50.17      1.53 o 
  -3   6   6      276.32      308.63      3.10 o 
  -2   6   6        3.68        2.31      0.20 o 
  -1   6   6       45.74       51.66      0.58 o 
   0   6   6        0.66        0.65      0.15 o 
   1   6   6        5.78        5.96      0.22 o 
   2   6   6      212.01      202.51      2.23 o 
   3   6   6      323.29      309.91      3.70 o 
   4   6   6        0.27       -0.31      0.37 o 
   5   6   6        5.65        4.37      0.52 o 
  -5   7   6       55.07       55.36      1.43 o 
  -4   7   6        0.59        0.72      0.44 o 
  -3   7   6      203.92      212.43      2.42 o 
  -2   7   6      118.09      117.65      1.32 o 
  -1   7   6        8.77        7.72      0.41 o 
   0   7   6       70.81       61.13      0.62 o 
   1   7   6       93.00       92.12      0.92 o 
   2   7   6       49.40       49.43      0.74 o 
   3   7   6       29.34       33.19      1.24 o 
   4   7   6       89.63       95.79      1.88 o 
  -4   8   6        5.99        7.03      0.57 o 
  -3   8   6       48.65       44.93      0.88 o 
  -2   8   6        1.98        1.36      0.22 o 
  -1   8   6       20.64       19.71      0.41 o 
   0   8   6        1.83        2.41      0.24 o 
   1   8   6       15.05       13.10      0.46 o 
   2   8   6        2.90        4.35      0.27 o 
   3   8   6        3.59        4.47      0.66 o 
  -2   9   6        5.79        3.74      0.25 o 
  -1   9   6        6.54        5.60      0.26 o 
   0   9   6      120.03      124.88      1.22 o 
   1   9   6      144.45      149.28      1.59 o 
  -7   0   7       20.82       20.98      1.15 o 
  -5   0   7      191.72      189.32      3.59 o 
  -3   0   7      539.29      330.81      8.70 o 
   5   0   7      121.73      139.11      2.73 o 
  -7   1   7       56.45       58.09      1.37 o 
  -6   1   7      343.14      355.74      4.51 o 
  -5   1   7      629.00      598.23      7.21 o 
  -4   1   7      433.10      458.55      6.33 o 
  -3   1   7     1678.87     2084.78     31.48 o 
  -2   1   7      436.02      482.35      4.99 o 
  -1   1   7      550.35      671.30     13.36 o 
   0   1   7        0.64        0.19      0.19 o 
   3   1   7       47.99       61.23      1.75 o 
   4   1   7      169.15      152.08      2.00 o 
   5   1   7       11.10       13.75      0.58 o 
   6   1   7       41.00       46.19      1.01 o 
  -7   2   7       48.85       44.07      1.21 o 
  -6   2   7        0.48        0.42      0.29 o 
  -5   2   7       51.55       56.69      1.79 o 
  -4   2   7      111.31      116.62      1.87 o 
  -3   2   7       38.37       36.58      0.69 o 
  -2   2   7       47.33       42.94      0.61 o 
  -1   2   7     2814.71     3079.61     35.43 o 
   0   2   7      734.74      775.21     14.41 o 
   1   2   7     1684.28     1716.18     43.57 o 
   2   2   7      174.54      180.95      5.13 o 
   4   2   7        1.70        2.80      0.31 o 
   5   2   7       33.24       27.74      0.81 o 
   6   2   7      102.32       90.97      1.87 o 
  -7   3   7        0.28        0.49      0.71 o 
  -6   3   7       18.83       17.62      0.96 o 
  -5   3   7      183.80      186.38      2.53 o 
  -4   3   7      141.55      121.84      1.59 o 
  -3   3   7     1303.39     1356.68     17.71 o 
  -2   3   7      908.89      843.66     10.68 o 
  -1   3   7     1058.09     1135.09     15.10 o 
   0   3   7      691.55      660.14      6.97 o 
   1   3   7      843.18      781.35     11.02 o 
   2   3   7       14.77       11.75      0.81 o 
   3   3   7      626.99      580.91     12.92 o 
   4   3   7      890.51      898.60     11.02 o 
   5   3   7        9.16       11.54      0.65 o 
   6   3   7        0.03       -0.12      0.33 o 
  -6   4   7      138.37      135.54      2.46 o 
  -5   4   7      172.76      165.24      3.54 o 
  -4   4   7        7.45        6.56      0.48 o 
  -3   4   7       35.13       40.91      0.62 o 
  -1   4   7      315.71      299.74      2.88 o 
   0   4   7     6363.85     6311.33     53.97 o 
   1   4   7      114.63      145.95      1.80 o 
   2   4   7     1602.94     1591.25     16.43 o 
   3   4   7      170.30      168.24      2.68 o 
   4   4   7      121.59      111.56      1.73 o 
   5   4   7       14.10       13.79      0.71 o 
  -6   5   7      144.34      145.05      2.62 o 
  -5   5   7      395.06      398.95      5.95 o 
  -4   5   7        9.80        9.80      0.61 o 
  -3   5   7      243.50      248.05      3.50 o 
  -2   5   7      246.03      237.94      2.71 o 
  -1   5   7      120.33      113.46      1.14 o 
   0   5   7       45.64       31.49      0.54 o 
   1   5   7      159.05      164.97      1.70 o 
   2   5   7       43.84       39.97      0.75 o 
   3   5   7       32.72       34.23      0.67 o 
   4   5   7       90.24       85.65      1.46 o 
   5   5   7       45.49       40.71      1.04 o 
  -5   6   7        0.18       -0.58      0.39 o 
  -4   6   7      249.68      253.14      3.96 o 
  -3   6   7       10.21       10.71      0.87 o 
  -2   6   7     1249.00     1235.94     10.42 o 
  -1   6   7        3.63        2.31      0.14 o 
   0   6   7       20.70       22.74      0.36 o 
   1   6   7      393.96      385.54      3.18 o 
   2   6   7       95.26       94.39      1.02 o 
   3   6   7       24.27       23.74      1.20 o 
   4   6   7      419.91      442.76      6.53 o 
  -4   7   7       39.53       43.94      1.17 o 
  -3   7   7        9.84        8.56      0.55 o 
  -2   7   7       31.80       33.18      0.60 o 
  -1   7   7       10.70       10.37      0.33 o 
   0   7   7       22.68       20.56      0.37 o 
   1   7   7       10.37        9.01      0.36 o 
   2   7   7       86.01       80.34      0.97 o 
   3   7   7        5.10        5.61      0.51 o 
   4   7   7        5.40        5.04      0.51 o 
  -3   8   7        6.16        7.02      0.38 o 
  -2   8   7       55.97       54.44      0.72 o 
  -1   8   7       26.17       21.78      0.41 o 
   0   8   7      145.43      140.16      1.26 o 
   1   8   7        0.17        0.52      0.20 o 
   2   8   7       83.17       83.50      1.18 o 
   3   8   7        9.49       13.34      1.10 o 
  -1   9   7       30.31       30.41      0.54 o 
   0   9   7        4.29        5.05      0.26 o 
   1   9   7        0.00       -0.31      0.24 o 
  -6   0   8      382.34      391.88      6.89 o 
  -4   0   8      301.71      290.25      5.16 o 
  -2   0   8     1045.39     1075.20     20.91 o 
   0   0   8     1884.45     1756.43     44.35 o 
   4   0   8       41.04       48.04      1.25 o 
   6   0   8      725.57      690.38     11.75 o 
  -7   1   8        3.65        3.55      0.46 o 
  -6   1   8       28.92       31.57      0.88 o 
  -5   1   8      110.70      109.68      1.65 o 
  -4   1   8      193.58      201.32      2.98 o 
  -3   1   8      865.97      846.89     16.12 o 
  -2   1   8      239.67      313.86      4.10 o 
  -1   1   8     1876.98     2122.50     32.13 o 
   0   1   8      613.89      545.98     13.83 o 
   1   1   8       96.13       94.28      2.60 o 
   3   1   8      319.54      318.54      7.21 o 
   4   1   8      407.26      394.65      4.77 o 
   5   1   8      125.49      123.95      1.77 o 
   6   1   8        0.38        0.35      0.38 o 
  -7   2   8       97.85      101.69      1.92 o 
  -6   2   8        3.30        3.90      0.38 o 
  -5   2   8     1676.07     1597.85     18.72 o 
  -4   2   8       36.79       50.09      1.69 o 
  -3   2   8      480.29      527.73      5.23 o 
  -2   2   8       83.07       64.19      2.60 o 
  -1   2   8       23.67       24.64      0.63 o 
   0   2   8        1.64        6.66      0.41 o 
   2   2   8     1274.71     1206.43     39.35 o 
   3   2   8      160.88      168.68      4.03 o 
   4   2   8      573.09      522.90      6.55 o 
   5   2   8       26.96       31.12      0.88 o 
   6   2   8        1.44        1.52      0.41 o 
  -6   3   8        4.05        3.94      0.42 o 
  -5   3   8       37.44       38.96      1.29 o 
  -4   3   8      460.06      478.57      5.82 o 
  -3   3   8       54.89       81.94      0.89 o 
  -2   3   8      690.57      713.36      9.49 o 
  -1   3   8        3.52        8.58      0.63 o 
   0   3   8      229.46      200.63      2.28 o 
   1   3   8     2180.94     2390.17     25.83 o 
   2   3   8      665.34      651.21      9.84 o 
   3   3   8        2.05        1.86      0.49 o 
   4   3   8      101.73       91.06      1.52 o 
   5   3   8      137.25      141.56      2.15 o 
   6   3   8        0.49       -0.28      0.34 o 
  -6   4   8       34.91       30.92      1.11 o 
  -5   4   8      112.91      104.60      1.96 o 
  -4   4   8      180.29      175.47      2.36 o 
  -3   4   8      162.41      174.58      2.11 o 
  -1   4   8       26.14       26.98      0.58 o 
   0   4   8       90.76       76.99      1.37 o 
   1   4   8      773.96      812.68      7.09 o 
   2   4   8       68.20       82.86      1.08 o 
   3   4   8      526.47      525.97      6.56 o 
   4   4   8        2.91        2.67      0.32 o 
   5   4   8      191.31      192.43      2.78 o 
  -6   5   8      108.25      112.51      2.28 o 
  -5   5   8       94.07       93.06      3.16 o 
  -4   5   8       94.12       93.86      1.76 o 
  -3   5   8      118.15      117.81      1.54 o 
  -2   5   8      569.84      567.72      5.24 o 
   0   5   8      864.61      863.65      7.62 o 
   1   5   8     1586.98     1659.55     13.70 o 
   2   5   8      155.53      149.13      1.67 o 
   3   5   8       28.21       25.81      0.92 o 
   4   5   8       17.39       21.78      0.74 o 
   5   5   8      147.85      159.92      2.44 o 
  -5   6   8      112.69      117.89      2.22 o 
  -4   6   8       15.29       12.56      1.36 o 
  -3   6   8      156.83      154.79      1.81 o 
  -2   6   8       22.83       25.92      0.48 o 
  -1   6   8      282.69      282.41      2.25 o 
   0   6   8       43.09       46.20      0.55 o 
   1   6   8       28.83       30.91      0.43 o 
   2   6   8        2.00        1.44      0.17 o 
   3   6   8       31.00       33.54      0.80 o 
   4   6   8       49.17       50.48      1.14 o 
  -4   7   8      105.57      113.87      2.20 o 
  -3   7   8      421.70      423.48      4.58 o 
  -2   7   8       61.71       66.54      0.83 o 
  -1   7   8       31.63       28.94      0.53 o 
   0   7   8       65.55       69.54      0.69 o 
   1   7   8      585.27      562.36      4.55 o 
   2   7   8        4.56        6.01      0.28 o 
   3   7   8       83.74       91.86      1.92 o 
  -3   8   8       29.39       26.55      0.72 o 
  -2   8   8        0.99       -0.15      0.22 o 
  -1   8   8       53.45       54.81      0.64 o 
   0   8   8       11.76        9.27      0.53 o 
   1   8   8       22.03       20.19      0.65 o 
   2   8   8        0.04       -0.31      0.21 o 
  -1   9   8       91.93       98.74      1.03 o 
   0   9   8       29.81       36.71      0.59 o 
  -7   0   9        0.01        2.01      0.71 o 
  -5   0   9     1767.52     1789.42     29.93 o 
  -3   0   9     3305.82     3311.70     36.72 o 
   1   0   9       45.44       69.67      2.01 o 
   5   0   9        4.18        3.68      0.43 o 
  -7   1   9      164.60      178.57      2.90 o 
  -6   1   9       34.77       34.11      0.90 o 
  -5   1   9      324.29      328.70      4.14 o 
  -4   1   9       39.43       51.31      1.00 o 
  -3   1   9      262.71      223.99      2.21 o 
  -2   1   9     1291.38     1361.18     21.69 o 
  -1   1   9      844.60      816.02     12.28 o 
   0   1   9      152.17      157.00      4.16 o 
   1   1   9       26.78       31.72      1.46 o 
   4   1   9      544.88      531.45      7.52 o 
   5   1   9      127.78      113.12      2.03 o 
   6   1   9       38.34       43.96      1.70 o 
  -7   2   9      215.25      227.63      3.53 o 
  -6   2   9      460.68      460.98      5.74 o 
  -5   2   9       12.01       19.45      0.99 o 
  -4   2   9      736.92      754.86      8.11 o 
  -3   2   9       10.52       25.07      0.40 o 
  -2   2   9       21.07       23.72      1.17 o 
  -1   2   9      853.88      834.24     19.25 o 
   0   2   9      457.83      525.99      9.92 o 
   1   2   9      656.79      539.63     10.10 o 
   2   2   9       11.69       17.53      0.91 o 
   3   2   9       36.01       38.98      1.24 o 
   4   2   9        4.04        4.26      0.38 o 
   5   2   9      113.72      121.53      2.16 o 
   6   2   9        2.62        3.27      0.47 o 
  -6   3   9       66.45       67.94      1.30 o 
  -5   3   9      282.19      274.07      3.55 o 
  -4   3   9       92.21       89.78      1.42 o 
  -3   3   9       11.88       13.93      0.41 o 
  -2   3   9      790.87      905.58     12.00 o 
  -1   3   9        7.73        8.11      0.37 o 
   0   3   9      432.57      405.78      4.13 o 
   1   3   9     1384.76     1406.40     19.63 o 
   2   3   9     1165.49     1233.38     15.88 o 
   3   3   9     1027.24     1007.77     14.71 o 
   4   3   9        1.54        4.40      0.53 o 
   5   3   9       48.98       50.94      1.15 o 
  -6   4   9        5.11        5.06      0.54 o 
  -5   4   9       21.04       22.31      0.74 o 
  -4   4   9      123.19      138.87      2.26 o 
  -3   4   9        0.08        0.99      0.23 o 
  -2   4   9      403.95      347.92      4.21 o 
  -1   4   9       76.98       84.86      0.98 o 
   0   4   9      344.55      349.00      4.54 o 
   1   4   9       99.19       79.37      0.86 o 
   2   4   9      356.57      367.41      3.76 o 
   3   4   9        0.13        1.19      1.12 o 
   4   4   9      223.06      226.17      3.11 o 
   5   4   9       54.57       63.59      1.42 o 
  -6   5   9       46.19       46.25      1.34 o 
  -5   5   9       64.80       62.59      1.48 o 
  -4   5   9       77.41       80.04      1.59 o 
  -3   5   9      144.75      138.15      1.62 o 
  -2   5   9      573.40      590.14      5.08 o 
  -1   5   9      461.67      464.92      4.26 o 
   0   5   9        1.31        1.13      0.14 o 
   1   5   9       74.39       69.63      0.69 o 
   2   5   9      425.82      420.73      4.25 o 
   3   5   9      286.03      273.53      3.43 o 
   4   5   9       14.60       14.49      0.76 o 
   5   5   9      244.10      245.68      3.44 o 
  -5   6   9       19.65       21.73      1.03 o 
  -4   6   9     1067.22     1087.58     18.47 o 
  -3   6   9        2.31        2.11      0.22 o 
  -2   6   9       67.85       75.99      0.83 o 
  -1   6   9       96.96       98.45      0.96 o 
   0   6   9       42.37       38.55      0.49 o 
   1   6   9      265.23      261.76      2.13 o 
   2   6   9       15.65       12.25      0.62 o 
   3   6   9        0.24        0.09      0.26 o 
   4   6   9      126.15      127.70      2.48 o 
  -4   7   9        3.71        5.03      0.65 o 
  -3   7   9        3.78        3.15      0.31 o 
  -2   7   9       67.71       71.44      0.83 o 
  -1   7   9       56.49       60.89      1.47 o 
   0   7   9       13.68       11.48      0.38 o 
   1   7   9       37.01       36.73      0.58 o 
   2   7   9        3.40        2.64      0.26 o 
   3   7   9        0.44        0.32      0.34 o 
  -3   8   9      126.48      132.04      1.87 o 
  -2   8   9      158.63      160.96      1.78 o 
  -1   8   9       61.50       61.28      0.70 o 
   0   8   9      176.18      182.98      1.67 o 
   1   8   9        2.39        1.66      0.25 o 
   2   8   9        0.24       -0.33      0.22 o 
  -6   0  10       35.95       39.55      1.26 o 
  -4   0  10       47.51       37.99      1.15 o 
  -2   0  10      612.45      565.74     10.74 o 
   0   0  10     2004.90     2383.18     59.93 o 
   2   0  10      942.37      924.32     23.31 o 
   4   0  10       79.60       71.49      2.66 o 
   6   0  10      183.09      172.58      5.45 o 
  -7   1  10       49.69       51.70      1.34 o 
  -6   1  10       13.04       14.72      0.79 o 
  -5   1  10      194.11      200.22      2.69 o 
  -4   1  10      571.21      612.49      6.76 o 
  -3   1  10      159.32      151.33      1.59 o 
  -2   1  10      795.36      805.12     10.71 o 
  -1   1  10        5.35        6.27      0.37 o 
   0   1  10       87.51       62.87      1.35 o 
   1   1  10      426.80      420.01      5.59 o 
   2   1  10       13.59        6.56      0.65 o 
   3   1  10      344.44      301.78      6.98 o 
   4   1  10      654.60      637.17     11.55 o 
   5   1  10        0.02        0.32      0.32 o 
   6   1  10       55.97       60.73      1.86 o 
  -6   2  10      308.21      314.64      4.08 o 
  -5   2  10       73.64       69.74      1.23 o 
  -4   2  10      367.45      311.41      3.73 o 
  -3   2  10      333.77      313.40      3.62 o 
  -2   2  10       17.78       24.35      0.56 o 
  -1   2  10     2060.29     2011.05     29.66 o 
   0   2  10      101.78       96.27      3.93 o 
   1   2  10       49.39       33.28      1.84 o 
   2   2  10     3151.46     3323.08     83.50 o 
   3   2  10       88.84       97.88      2.76 o 
   4   2  10      225.91      221.67      4.45 o 
   5   2  10       48.46       48.06      1.24 o 
  -6   3  10       16.53       19.20      0.79 o 
  -5   3  10       39.76       35.46      0.87 o 
  -4   3  10        2.64        3.69      0.29 o 
  -3   3  10       19.70       15.22      0.44 o 
  -2   3  10       37.44       45.70      1.26 o 
  -1   3  10      299.19      284.60      5.01 o 
   0   3  10      317.05      299.35      3.51 o 
   1   3  10        8.41       12.13      1.72 o 
   2   3  10       31.65       31.04      0.71 o 
   3   3  10       21.82       18.99      0.85 o 
   4   3  10      249.61      251.01      5.10 o 
   5   3  10      335.31      309.77      4.69 o 
  -6   4  10       20.98       19.78      1.05 o 
  -5   4  10        9.86       13.06      0.65 o 
  -4   4  10       59.99       58.26      1.69 o 
  -3   4  10      199.17      222.52      2.68 o 
  -2   4  10     1688.75     1695.89     16.30 o 
  -1   4  10       62.27       69.33      0.89 o 
   0   4  10      555.09      604.15      6.11 o 
   1   4  10     1033.06     1036.45      8.61 o 
   2   4  10      112.29      107.70      2.13 o 
   3   4  10      617.31      615.20      9.20 o 
   4   4  10       74.22       84.66      1.83 o 
   5   4  10        1.02        1.47      0.42 o 
  -5   5  10      242.79      241.29      3.85 o 
  -4   5  10       85.25       84.36      2.11 o 
  -3   5  10      185.49      191.37      2.18 o 
  -2   5  10       68.46       68.59      0.73 o 
  -1   5  10      261.73      262.34      2.20 o 
   0   5  10       24.15       21.23      0.39 o 
   1   5  10       40.84       38.35      0.47 o 
   2   5  10      356.46      352.41      3.61 o 
   3   5  10      127.25      140.27      1.98 o 
   4   5  10       99.44       98.12      2.08 o 
  -5   6  10      130.97      132.76      3.01 o 
  -4   6  10        6.17        5.85      0.75 o 
  -3   6  10       29.83       35.89      0.68 o 
  -2   6  10       90.18       85.85      0.92 o 
  -1   6  10      334.87      343.20      2.85 o 
   0   6  10      246.74      245.98      2.02 o 
   1   6  10      117.59      104.30      0.98 o 
   2   6  10       10.87        9.42      0.36 o 
   3   6  10        0.00       -0.32      0.26 o 
   4   6  10       24.92       26.01      1.13 o 
  -4   7  10      139.98      149.52      2.72 o 
  -3   7  10      244.44      255.30      3.27 o 
  -2   7  10       21.69       20.45      0.55 o 
  -1   7  10       37.73       30.06      0.99 o 
   0   7  10        8.83        8.39      0.37 o 
   1   7  10       11.07       10.73      0.37 o 
   2   7  10       13.90       11.22      0.48 o 
   3   7  10        9.69        9.57      0.66 o 
  -3   8  10       73.42       77.15      1.16 o 
  -2   8  10      272.65      293.69      2.76 o 
  -1   8  10       17.09       17.54      0.40 o 
   0   8  10      112.74      122.66      1.21 o 
   1   8  10       16.66       20.02      0.47 o 
  -7   0  11       19.62       26.23      1.82 o 
  -5   0  11     1946.56     1920.44     42.20 o 
  -3   0  11      767.79      794.55     13.35 o 
  -1   0  11     2948.02     2401.75     66.81 o 
   1   0  11        5.93        0.43      0.23 o 
   3   0  11       44.53       52.40      2.01 o 
   5   0  11        5.55        4.93      0.91 o 
  -6   1  11       27.20       24.96      1.28 o 
  -5   1  11       45.65       50.99      1.19 o 
  -4   1  11      852.36      839.75      7.64 o 
  -3   1  11     2141.99     2122.04     21.56 o 
  -2   1  11     1594.77     1624.40     25.09 o 
  -1   1  11     2206.62     2157.72     49.35 o 
   0   1  11      565.78      605.70      7.38 o 
   1   1  11      226.35      267.16      3.62 o 
   2   1  11      194.29      202.84      4.06 o 
   3   1  11      196.84      199.69      3.95 o 
   4   1  11       35.66       33.36      1.38 o 
   5   1  11      281.53      263.31      5.28 o 
  -6   2  11        0.05        0.28      0.40 o 
  -5   2  11      243.66      249.82      3.28 o 
  -4   2  11      240.24      244.81      3.62 o 
  -3   2  11      241.82      275.74      3.20 o 
  -2   2  11       35.59       38.94      0.92 o 
  -1   2  11      242.70      221.68      3.27 o 
   0   2  11      971.74      991.60     13.39 o 
   1   2  11      336.62      379.64      5.22 o 
   2   2  11      166.03      175.23      3.42 o 
   3   2  11      365.61      359.64      6.70 o 
   4   2  11       50.50       55.32      1.70 o 
   5   2  11      223.54      227.30      4.71 o 
  -6   3  11      245.27      256.67      3.45 o 
  -5   3  11      301.48      292.43      3.80 o 
  -4   3  11       23.65       22.58      0.76 o 
  -3   3  11       14.36       15.76      0.74 o 
  -2   3  11        4.52        2.60      0.20 o 
  -1   3  11        5.45        2.78      0.30 o 
   0   3  11       26.32       14.95      0.38 o 
   1   3  11      528.41      515.15      7.03 o 
   2   3  11        8.29        2.47      0.37 o 
   3   3  11      151.40      154.31      3.21 o 
   4   3  11       14.48       15.66      1.16 o 
   5   3  11       39.95       49.99      3.96 o 
  -6   4  11       34.42       37.90      1.70 o 
  -5   4  11       10.93        9.40      0.58 o 
  -4   4  11      217.06      211.64      3.23 o 
  -3   4  11       23.53       27.98      0.62 o 
  -2   4  11      201.96      180.62      2.15 o 
  -1   4  11      202.30      201.01      3.12 o 
   0   4  11       28.25       37.03      0.73 o 
   1   4  11       79.44       81.77      0.84 o 
   2   4  11      356.59      352.38      4.24 o 
   3   4  11       57.65       65.38      1.51 o 
   4   4  11      336.14      357.46      6.07 o 
   5   4  11        0.07        1.07      1.33 o 
  -5   5  11       17.04       14.97      1.11 o 
  -4   5  11      125.96      127.04      2.18 o 
  -3   5  11      493.38      494.09      4.91 o 
  -2   5  11        2.49        0.45      0.15 o 
  -1   5  11      112.52      121.58      1.19 o 
   0   5  11       17.03       21.39      0.41 o 
   1   5  11       27.04       18.99      0.39 o 
   2   5  11        7.19        8.23      0.30 o 
   3   5  11        4.08        5.97      0.48 o 
   4   5  11       87.21       93.35      4.48 o 
  -5   6  11        0.71        0.01      0.54 o 
  -4   6  11      263.74      272.48      4.40 o 
  -3   6  11        7.92        7.12      0.43 o 
  -2   6  11       22.63       19.34      0.42 o 
  -1   6  11       80.71       76.39      0.86 o 
   0   6  11      609.66      607.55      4.92 o 
   1   6  11        7.52        7.69      0.33 o 
   2   6  11        0.03        0.31      0.29 o 
   3   6  11        0.11        0.22      0.29 o 
  -4   7  11      140.36      146.20      4.44 o 
  -3   7  11      134.30      140.14      1.78 o 
  -2   7  11       71.09       80.29      0.92 o 
  -1   7  11      295.22      302.60      2.72 o 
   0   7  11       80.05       74.95      0.97 o 
   1   7  11      153.44      155.78      1.46 o 
   2   7  11        3.89        2.31      0.30 o 
  -2   8  11        0.98        0.85      0.24 o 
  -1   8  11        9.62       10.41      0.36 o 
   0   8  11       16.15       14.44      0.53 o 
   1   8  11       71.01       68.92      0.82 o 
  -6   0  12       25.92       26.62      1.62 o 
  -4   0  12      881.70      922.83     10.29 o 
  -2   0  12     1212.29     1360.08     36.20 o 
   0   0  12      612.28      687.82     10.69 o 
   2   0  12      700.47      731.02     15.23 o 
   4   0  12      202.36      183.49      5.39 o 
  -6   1  12       39.31       38.98      1.07 o 
  -5   1  12       68.55       62.41      1.35 o 
  -4   1  12        0.23        0.56      0.27 o 
  -3   1  12      227.87      218.07      3.45 o 
  -2   1  12      662.98      752.09     11.76 o 
  -1   1  12      282.71      252.36     14.50 o 
   0   1  12     1362.31     1475.40     19.83 o 
   1   1  12      906.21      914.22      9.31 o 
   2   1  12        0.95        1.69      0.37 o 
   3   1  12       69.84       67.55      1.77 o 
   4   1  12        3.50        2.99      0.51 o 
   5   1  12        0.03        1.06      0.53 o 
  -6   2  12      276.98      269.97      3.59 o 
  -5   2  12      147.13      139.43      2.36 o 
  -4   2  12        1.36        2.55      0.66 o 
  -3   2  12      726.54      705.23      7.84 o 
  -2   2  12      154.79      144.12      1.78 o 
  -1   2  12       29.74       42.10      0.79 o 
   0   2  12        8.82        3.42      0.30 o 
   1   2  12       22.47       12.22      0.41 o 
   2   2  12      317.96      332.09      3.70 o 
   3   2  12        7.45        5.43      0.55 o 
   4   2  12       67.17       72.76      2.02 o 
   5   2  12       16.08       23.50      1.45 o 
  -6   3  12       40.28       48.95      1.29 o 
  -5   3  12        0.16        1.16      0.38 o 
  -4   3  12      145.78      143.64      2.64 o 
  -3   3  12      214.88      241.23      2.90 o 
  -2   3  12      239.44      221.74      2.03 o 
  -1   3  12      101.53      142.41      1.75 o 
   0   3  12        4.83        1.77      0.21 o 
   1   3  12      182.13      164.51      1.96 o 
   2   3  12      615.02      604.82      6.46 o 
   3   3  12      631.29      635.49     11.48 o 
   4   3  12      376.65      395.09      7.51 o 
   5   3  12      305.03      324.65      9.84 o 
  -6   4  12       22.41       28.96      2.05 o 
  -5   4  12      350.77      341.05      5.03 o 
  -4   4  12      107.79      111.83      3.84 o 
  -3   4  12       24.67       26.86      0.63 o 
  -2   4  12      117.23      134.43      1.26 o 
  -1   4  12       22.73       19.96      0.34 o 
   0   4  12       83.37       68.92      0.76 o 
   1   4  12       75.81       65.94      0.72 o 
   2   4  12       87.17       83.10      1.09 o 
   3   4  12       19.58       18.57      0.96 o 
   4   4  12       56.21       58.36      2.24 o 
  -5   5  12        3.52        1.98      0.59 o 
  -4   5  12       64.78       63.11      1.83 o 
  -3   5  12      131.12      127.42      1.35 o 
  -2   5  12       24.96       23.70      0.60 o 
  -1   5  12       94.12       94.23      0.99 o 
   0   5  12      137.94      128.81      1.27 o 
   1   5  12      691.06      681.15      5.72 o 
   2   5  12       96.40      101.00      1.21 o 
   3   5  12      144.06      156.91      2.19 o 
   4   5  12        6.17        4.70      0.66 o 
  -4   6  12        3.15        4.02      0.51 o 
  -3   6  12      372.65      375.05      3.78 o 
  -2   6  12        3.05        3.35      0.23 o 
  -1   6  12      369.94      371.75      3.27 o 
   0   6  12       34.29       34.31      0.54 o 
   1   6  12       42.40       39.26      0.60 o 
   2   6  12        0.22        0.10      0.21 o 
   3   6  12       76.70       79.76      1.63 o 
  -3   7  12       10.20        9.42      0.58 o 
  -2   7  12      115.97      125.26      1.35 o 
  -1   7  12      129.50      130.43      1.33 o 
   0   7  12      262.09      290.27      2.68 o 
   1   7  12      338.02      339.41      2.88 o 
   2   7  12       37.50       35.53      0.69 o 
  -1   8  12        7.90        7.70      0.30 o 
   0   8  12        8.61        7.18      0.30 o 
  -5   0  13       78.79       69.67      2.47 o 
  -3   0  13     1058.77     1005.61     25.78 o 
   1   0  13      937.90      881.43     13.67 o 
   3   0  13       47.38       45.90      2.01 o 
   5   0  13       79.26       65.45      2.86 o 
  -6   1  13        0.18       -0.15      0.43 o 
  -5   1  13       96.92       86.54      1.67 o 
  -4   1  13       56.02       52.93      0.90 o 
  -3   1  13      621.12      630.96      7.04 o 
  -2   1  13      354.02      345.43      4.80 o 
  -1   1  13        0.28        2.79      0.39 o 
   0   1  13       24.03       31.92      0.89 o 
   1   1  13      356.24      328.22      3.45 o 
   2   1  13      145.18      152.32      1.97 o 
   3   1  13       59.07       49.15      1.49 o 
   4   1  13       45.64       47.72      1.63 o 
   5   1  13        8.10        9.83      1.23 o 
  -6   2  13       10.62       12.27      1.15 o 
  -5   2  13      343.27      355.59      5.19 o 
  -4   2  13      132.91      123.67      1.80 o 
  -3   2  13      113.98      120.77      6.40 o 
  -2   2  13        0.26        0.97      0.14 o 
  -1   2  13       26.48       19.48      0.68 o 
   0   2  13      686.83      698.89      9.51 o 
   1   2  13      141.95      119.49      1.47 o 
   2   2  13      153.22      141.25      1.72 o 
   3   2  13      124.04      115.24      3.57 o 
   4   2  13      200.26      210.81      4.36 o 
   5   2  13        0.21       -0.17      0.53 o 
  -6   3  13      219.10      222.01      3.56 o 
  -5   3  13       88.50       84.07      1.79 o 
  -4   3  13        0.55        0.84      0.31 o 
  -3   3  13      404.72      403.83      4.28 o 
  -2   3  13      819.03      776.09      6.41 o 
  -1   3  13       13.63        9.11      0.33 o 
   0   3  13        0.06       -0.21      0.14 o 
   1   3  13        0.18        0.16      0.17 o 
   2   3  13       35.61       32.09      0.67 o 
   3   3  13      172.88      171.02      3.58 o 
   4   3  13      106.85      111.92      2.75 o 
  -5   4  13        6.83        5.35      0.77 o 
  -4   4  13      455.77      452.60      6.79 o 
  -3   4  13       11.57       15.49      0.50 o 
  -2   4  13       46.63       52.53      0.63 o 
  -1   4  13       33.62       34.46      0.46 o 
   0   4  13        0.35       -0.19      0.13 o 
   1   4  13        7.98        5.29      0.26 o 
   2   4  13       20.89       25.13      0.67 o 
   3   4  13        3.34        3.29      0.71 o 
   4   4  13      161.39      171.17      3.74 o 
  -5   5  13       26.04       25.71      1.32 o 
  -4   5  13        0.01       -0.40      0.27 o 
  -3   5  13      168.24      161.82      1.78 o 
  -2   5  13      235.18      227.91      2.03 o 
  -1   5  13       28.44       27.69      0.53 o 
   0   5  13      124.74      129.71      1.29 o 
   1   5  13      172.83      178.00      1.66 o 
   2   5  13       28.36       26.77      0.54 o 
   3   5  13       36.67       42.73      2.56 o 
  -4   6  13       40.16       38.08      0.91 o 
  -3   6  13       11.94       10.36      0.55 o 
  -2   6  13      846.42      861.73      7.65 o 
  -1   6  13        1.52        2.27      0.30 o 
   0   6  13      755.29      798.25      6.78 o 
   1   6  13        0.08        1.07      0.23 o 
   2   6  13       98.01       98.37      1.32 o 
   3   6  13        2.49        4.18      0.61 o 
  -3   7  13       13.63       13.39      0.65 o 
  -2   7  13      139.26      143.43      1.60 o 
  -1   7  13        5.72        6.20      0.31 o 
   0   7  13       52.60       53.10      0.69 o 
   1   7  13       12.15       15.55      0.46 o 
  -6   0  14       50.95       44.22      2.14 o 
  -4   0  14        1.95        1.85      0.22 o 
  -2   0  14      279.46      257.63      4.44 o 
   0   0  14     1477.56     1549.11     30.28 o 
   2   0  14     2494.97     2580.44     38.25 o 
   4   0  14       77.26       73.69      2.92 o 
  -6   1  14       85.87       85.71      2.11 o 
  -5   1  14       48.72       53.37      1.28 o 
  -4   1  14      101.84       79.26      1.01 o 
  -3   1  14      275.79      279.56      3.59 o 
  -2   1  14      334.97      318.94      4.01 o 
  -1   1  14      664.11      673.94     21.95 o 
   0   1  14      176.94      154.58      3.73 o 
   1   1  14      110.27      123.25      1.43 o 
   2   1  14      194.42      197.64      2.30 o 
   3   1  14        3.58        2.68      0.48 o 
   4   1  14      125.79      119.35      2.82 o 
  -6   2  14       71.99       69.39      1.68 o 
  -5   2  14       30.28       29.00      1.02 o 
  -4   2  14        2.19        2.43      0.31 o 
  -3   2  14        0.22        0.93      0.31 o 
  -2   2  14      799.93      807.51      7.57 o 
  -1   2  14      104.55       88.71      1.07 o 
   0   2  14       52.55       67.07      0.95 o 
   1   2  14      324.16      293.05      3.34 o 
   2   2  14       80.02       76.03      1.49 o 
   3   2  14       90.60       78.97      3.02 o 
   4   2  14       81.25       93.60      2.43 o 
  -5   3  14      340.83      324.20      4.81 o 
  -4   3  14      180.52      173.23      2.37 o 
  -3   3  14       45.90       40.11      0.71 o 
  -2   3  14      549.05      534.71      4.30 o 
  -1   3  14      307.63      297.57      2.62 o 
   0   3  14       36.09       35.76      0.59 o 
   1   3  14      117.55      107.70      1.37 o 
   2   3  14       46.48       41.11      1.09 o 
   3   3  14       16.79       18.53      1.20 o 
   4   3  14       55.88       54.91      2.47 o 
  -5   4  14        9.27       10.60      0.94 o 
  -4   4  14       40.40       40.40      1.20 o 
  -3   4  14       69.21       71.00      1.02 o 
  -2   4  14        1.53        0.57      0.15 o 
  -1   4  14      354.31      344.36      2.83 o 
   0   4  14        0.28       -0.21      0.14 o 
   1   4  14        0.59        1.04      0.18 o 
   2   4  14       34.37       40.92      0.69 o 
   3   4  14        2.60        4.02      0.49 o 
   4   4  14        0.69        0.19      0.55 o 
  -4   5  14      132.21      136.88      2.38 o 
  -3   5  14        4.86        3.82      0.29 o 
  -2   5  14       55.18       59.40      0.73 o 
  -1   5  14      342.64      341.28      3.03 o 
   0   5  14       63.56       66.62      0.80 o 
   1   5  14       80.32       91.53      1.04 o 
   2   5  14        7.56        6.33      0.33 o 
   3   5  14       45.22       52.29      1.39 o 
  -4   6  14       16.36       13.32      0.78 o 
  -3   6  14       11.53        8.22      0.30 o 
  -2   6  14        0.36        0.59      0.25 o 
  -1   6  14       14.36       13.35      0.58 o 
   0   6  14        0.40        1.05      0.22 o 
   1   6  14      580.17      591.53      5.29 o 
   2   6  14        0.16        0.26      0.23 o 
  -2   7  14       25.13       25.79      0.58 o 
  -1   7  14      148.52      152.58      1.52 o 
   0   7  14       48.85       47.39      0.65 o 
   1   7  14        0.01        0.52      0.22 o 
  -5   0  15      154.73      157.45      4.35 o 
  -3   0  15        6.01        6.95      0.91 o 
  -1   0  15       14.88       12.44      1.49 o 
   1   0  15      144.22      122.65      1.88 o 
   3   0  15       11.42       11.23      1.56 o 
  -6   1  15       29.81       35.74      1.35 o 
  -5   1  15      173.14      172.95      3.19 o 
  -4   1  15      146.21      143.89      1.92 o 
  -3   1  15      179.83      179.44      2.03 o 
  -2   1  15      965.49      943.78     10.34 o 
  -1   1  15      279.08      306.29      3.53 o 
   0   1  15      642.62      603.94      6.67 o 
   1   1  15     1039.09     1034.16      9.75 o 
   2   1  15      333.09      324.95      3.64 o 
   3   1  15       79.35       83.54      1.71 o 
   4   1  15      127.49      124.23      2.96 o 
  -5   2  15      672.96      654.67      9.11 o 
  -4   2  15        8.80       10.66      0.64 o 
  -3   2  15       57.11       60.15      0.89 o 
  -2   2  15      135.85      129.39      1.39 o 
  -1   2  15      137.45      129.64      1.69 o 
   0   2  15      113.84      103.23      1.33 o 
   1   2  15       14.98       14.82      0.69 o 
   2   2  15      165.93      180.93      3.25 o 
   3   2  15       10.74       12.81      1.62 o 
   4   2  15      122.21      125.54      3.57 o 
  -5   3  15        8.53        7.40      0.59 o 
  -4   3  15      159.27      160.55      2.03 o 
  -3   3  15      517.27      497.84      5.25 o 
  -2   3  15        3.06        1.81      0.18 o 
  -1   3  15      175.42      178.12      1.74 o 
   0   3  15        5.88        4.56      0.32 o 
   1   3  15      150.19      140.06      1.60 o 
   2   3  15        1.64        1.33      0.24 o 
   3   3  15        8.79       10.69      0.90 o 
   4   3  15        0.29        0.00      0.97 o 
  -5   4  15       12.81       11.85      0.77 o 
  -4   4  15      632.73      650.35      7.29 o 
  -3   4  15       26.75       24.84      0.61 o 
  -2   4  15       59.29       55.89      0.68 o 
  -1   4  15      342.85      344.06      2.84 o 
   0   4  15      189.13      182.71      1.80 o 
   1   4  15        2.41        2.26      0.18 o 
   2   4  15       45.36       45.58      0.87 o 
   3   4  15       37.20       36.27      1.49 o 
  -4   5  15       68.02       69.86      1.02 o 
  -3   5  15       43.51       47.84      0.85 o 
  -2   5  15       13.10       12.92      0.47 o 
  -1   5  15      301.84      313.10      2.80 o 
   0   5  15       47.29       50.48      0.82 o 
   1   5  15      259.66      279.29      2.64 o 
   2   5  15       36.76       37.19      0.83 o 
   3   5  15       92.70      101.93      1.86 o 
  -3   6  15       17.38       15.01      0.58 o 
  -2   6  15      135.62      130.34      1.47 o 
  -1   6  15       28.81       26.71      0.51 o 
   0   6  15       12.34       11.29      0.67 o 
   1   6  15        5.39        5.33      0.44 o 
   2   6  15      104.15      109.80      1.68 o 
  -1   7  15       71.77       72.48      0.89 o 
   0   7  15       70.32       78.34      0.89 o 
  -4   0  16       80.89       72.62      1.19 o 
  -2   0  16       27.55       28.09      1.51 o 
   0   0  16      307.57      279.52      3.98 o 
   2   0  16     1012.46      988.18     15.67 o 
   4   0  16      138.45      155.57      5.00 o 
  -5   1  16       10.72       12.09      0.66 o 
  -4   1  16       97.36       89.70      1.17 o 
  -3   1  16       43.55       45.70      1.17 o 
  -2   1  16      102.71      101.78      1.32 o 
  -1   1  16       10.77       12.59      0.52 o 
   0   1  16       79.51       75.64      0.98 o 
   1   1  16       65.27       72.21      0.95 o 
   2   1  16      222.34      224.19      2.45 o 
   3   1  16      343.16      344.85      6.19 o 
   4   1  16       56.53       62.38      2.00 o 
  -5   2  16       16.67       17.04      1.20 o 
  -4   2  16      627.75      633.98      6.38 o 
  -3   2  16       12.03        9.46      0.83 o 
  -2   2  16      427.97      444.53      4.99 o 
  -1   2  16      148.97      144.83      1.65 o 
   0   2  16       35.98       41.25      0.72 o 
   1   2  16      190.28      193.44      2.12 o 
   2   2  16      242.54      250.61      3.60 o 
   3   2  16      159.84      160.33      6.04 o 
  -5   3  16      112.83      111.20      1.82 o 
  -4   3  16       56.80       50.04      0.90 o 
  -3   3  16       37.62       37.16      0.72 o 
  -2   3  16       80.96       79.01      0.85 o 
  -1   3  16      277.95      305.53      2.84 o 
   0   3  16      210.17      197.36      2.18 o 
   1   3  16       99.02      104.45      1.27 o 
   2   3  16        0.24        0.03      0.20 o 
   3   3  16       44.97       37.40      1.22 o 
  -4   4  16        3.62        3.78      0.33 o 
  -3   4  16      348.26      353.35      3.85 o 
  -2   4  16       52.81       52.58      0.70 o 
  -1   4  16      121.05      117.84      1.14 o 
   0   4  16       38.45       40.27      0.63 o 
   1   4  16       62.34       56.46      0.90 o 
   2   4  16      104.40      112.58      1.52 o 
   3   4  16        7.22        6.69      0.57 o 
  -4   5  16        1.12        1.18      0.25 o 
  -3   5  16       29.77       28.04      0.66 o 
  -2   5  16       13.46       11.05      0.71 o 
  -1   5  16        0.04       -0.30      0.20 o 
   0   5  16       35.28       33.90      0.64 o 
   1   5  16        2.62        2.29      0.35 o 
   2   5  16      217.46      216.69      2.65 o 
  -3   6  16       32.52       32.14      0.71 o 
  -2   6  16       11.57        9.68      0.54 o 
  -1   6  16       91.63       97.94      1.08 o 
   0   6  16       24.13       26.37      0.56 o 
   1   6  16       53.85       61.46      0.88 o 
  -5   0  17       93.71       95.64      3.12 o 
  -3   0  17       62.00       58.69      2.75 o 
  -1   0  17       17.79       12.40      0.84 o 
   1   0  17      586.74      586.20      7.12 o 
   3   0  17      644.19      647.50     11.85 o 
  -5   1  17        7.73        5.59      0.41 o 
  -4   1  17      107.41       91.26      1.20 o 
  -3   1  17      656.84      625.88      7.16 o 
  -2   1  17       92.32       84.17      1.15 o 
  -1   1  17      484.32      474.03      5.28 o 
   0   1  17        1.00        0.74      0.21 o 
   1   1  17      235.00      240.43      2.59 o 
   2   1  17       23.12       24.30      0.68 o 
   3   1  17       21.21       21.02      1.37 o 
  -5   2  17        0.78        1.26      0.27 o 
  -4   2  17       57.86       60.08      1.01 o 
  -3   2  17       85.88       85.38      1.18 o 
  -2   2  17        4.26        3.81      0.33 o 
  -1   2  17      635.89      618.34      6.42 o 
   0   2  17       90.37       85.13      1.08 o 
   1   2  17       42.30       36.65      0.64 o 
   2   2  17      257.90      254.13      3.26 o 
   3   2  17       11.66       10.66      0.80 o 
  -4   3  17      111.30      126.23      1.72 o 
  -3   3  17      662.16      648.32      6.79 o 
  -2   3  17      155.09      163.74      1.62 o 
  -1   3  17        1.25        2.62      0.22 o 
   0   3  17       18.14       18.30      0.51 o 
   1   3  17       20.72       21.95      0.59 o 
   2   3  17        0.03       -0.39      0.26 o 
   3   3  17        0.02       -0.58      0.39 o 
  -4   4  17       24.20       22.95      0.86 o 
  -3   4  17        5.98        5.68      0.42 o 
  -2   4  17      221.59      226.35      2.17 o 
  -1   4  17       14.51       10.28      0.55 o 
   0   4  17      343.18      361.35      3.37 o 
   1   4  17       60.48       64.20      0.93 o 
   2   4  17        1.92        1.12      0.50 o 
  -3   5  17       12.24       11.58      0.49 o 
  -2   5  17      170.90      171.82      1.70 o 
  -1   5  17       23.56       17.62      0.45 o 
   0   5  17       11.21       10.03      0.42 o 
   1   5  17        1.37        0.47      0.23 o 
  -1   6  17       11.12       11.92      0.51 o 
   0   6  17        0.04       -0.38      0.25 o 
  -4   0  18       51.89       55.10      2.15 o 
  -2   0  18      219.61      222.97      3.18 o 
   0   0  18      109.20      103.03      1.93 o 
   2   0  18       40.62       39.50      1.14 o 
  -5   1  18      126.79      124.73      1.62 o 
  -4   1  18       19.16       19.75      0.60 o 
  -3   1  18       57.44       57.47      0.92 o 
  -2   1  18      111.19      104.02      1.38 o 
  -1   1  18        5.67       10.73      0.54 o 
   0   1  18        0.38        0.75      0.20 o 
   1   1  18       39.32       44.30      0.73 o 
   2   1  18        0.13       -0.13      0.26 o 
   3   1  18       50.07       55.27      1.45 o 
  -4   2  18      249.71      242.93      2.96 o 
  -3   2  18       55.04       54.11      0.83 o 
  -2   2  18       87.02       81.85      1.16 o 
  -1   2  18      182.74      183.81      2.09 o 
   0   2  18      284.80      284.34      3.03 o 
   1   2  18       16.09       15.69      0.49 o 
   2   2  18       24.23       31.12      0.84 o 
  -4   3  18      355.59      348.39      4.10 o 
  -3   3  18      243.78      253.98      2.88 o 
  -2   3  18      345.95      343.54      3.14 o 
  -1   3  18      680.22      686.78      6.13 o 
   0   3  18      101.65       96.23      1.24 o 
   1   3  18       80.54       83.22      1.11 o 
   2   3  18       17.52       14.20      0.68 o 
  -3   4  18      129.63      133.53      1.70 o 
  -2   4  18        6.17        9.40      0.62 o 
  -1   4  18        5.09        4.08      0.25 o 
   0   4  18        2.72        1.54      0.23 o 
   1   4  18       71.90       72.60      1.02 o 
  -2   5  18       50.69       53.19      0.75 o 
  -1   5  18      108.69      107.83      1.21 o 
   0   5  18      148.65      156.22      1.64 o 
  -3   0  19        5.61        5.47      0.45 o 
  -1   0  19       18.09       15.27      0.83 o 
   1   0  19       58.15       56.01      1.15 o 
  -4   1  19       41.71       39.06      0.74 o 
  -3   1  19      179.44      192.03      2.28 o 
  -2   1  19      116.51      115.49      1.41 o 
  -1   1  19       11.29        9.89      0.68 o 
   0   1  19       36.05       31.38      0.63 o 
   1   1  19      186.56      188.08      2.12 o 
   2   1  19       40.18       37.81      1.23 o 
  -4   2  19       50.79       56.32      1.00 o 
  -3   2  19      359.82      357.84      3.66 o 
  -2   2  19      126.72      124.45      1.62 o 
  -1   2  19      148.87      149.81      1.79 o 
   0   2  19        4.43        3.53      0.29 o 
   1   2  19       15.84       14.40      0.91 o 
   2   2  19       52.79       52.15      1.07 o 
  -3   3  19       40.01       38.38      0.73 o 
  -2   3  19        7.04        7.07      0.52 o 
  -1   3  19        3.68        3.53      0.40 o 
   0   3  19      239.48      250.59      2.76 o 
   1   3  19      258.42      263.64      2.83 o 
  -3   4  19        2.10        1.70      0.27 o 
  -2   4  19      530.10      534.75      4.79 o 
  -1   4  19        0.96        0.95      0.22 o 
   0   4  19      142.17      145.74      1.56 o 
   1   4  19        2.00        1.64      0.25 o 
  -4   0  20      317.74      332.28      5.83 o 
  -2   0  20      130.75      133.38      2.09 o 
   0   0  20       32.10       31.84      0.99 o 
  -3   1  20       21.49       17.14      0.73 o 
  -2   1  20      144.50      148.50      1.74 o 
  -1   1  20       27.65       28.01      0.81 o 
   0   1  20       94.90       88.64      1.18 o 
   1   1  20        0.08        0.67      0.32 o 
  -3   2  20       16.12       17.44      0.66 o 
  -2   2  20       50.31       46.73      0.85 o 
  -1   2  20       63.20       62.51      1.03 o 
   0   2  20      221.24      230.58      2.55 o 
   1   2  20        7.38       11.20      0.71 o 
  -3   3  20       60.54       53.93      0.86 o 
  -2   3  20       72.02       74.15      0.99 o 
  -1   3  20        2.57        1.25      0.26 o 
   0   3  20        2.35        2.70      0.31 o 
  -3   0  21        3.62        4.27      0.71 o 
  -1   0  21      634.17      663.62     10.41 o 
  -3   1  21      141.21      141.23      1.81 o 
  -2   1  21      138.84      143.89      1.71 o 
  -1   1  21      180.08      172.08      2.00 o 
   0   1  21        9.19        7.71      0.46 o 
  -2   2  21       59.36       58.15      0.97 o 
  -1   2  21       20.14       20.48      0.99 o 
   0   2  21        0.92        1.49      0.29 o 
                                                 
